# Supplementary material for: A high-throughput protocol for mutation scanning of the BRCA1 and BRCA2 genes
Source: BMC Cancer. 2011 Jun 24;11:265. doi: 10.1186/1471-2407-11-265 (PMC3146935; doi:10.1186/1471-2407-11-265)
Supplement: Additional file 5 — Table S3: List of known variants used in testing. These represent the known mutations that were tested for BRCA1 and BRCA2. [file 1471-2407-11-265-S5.XLS]

## Sheet: Variants in targ. validation
VARIANTS DETECTED IN TARGETTED VALIDATION
BRCA1 (169 variants)
EXON	AMPLICON	HGVS NOMENCLATURE	BIC NOMENCLATURE	PROTEIN	CLASSIFICATION	NOTES
2	2	c.66-67insA	185-186insA	STOP40	P
2	2	c.66delAG	185delAG	STOP39	P
2	2	c.69-79delGTGTCCCATCT	188-198delGTGTCCCATCT	STOP39	P	7 bases from R primer
3	3	c.131G>T	250G>T	C44F	P	8 bases from R primer
3	5	c.135-1G>T	IVS3-1G>T	IVS	P
5	5	c.135-1G>T	IVS4-1G>T	IVS	P
5	5	c.140G>A	259G>A	C47Y	P
5	5	c.181T>G	300T>G	C61G	P
5	5	c.191G>A	310G>A	C64Y	P
5	5	c.212+1 G>T	IVS5+1G>T	IVS	P
5	6	c.213-11T>G	IVS5-11T>G	STOP75	P	7 bases from F primer
6	7A	c.302-2delA	IVS6-2delA	IVS	P	9 bases from F primer
7	7A	c.314A>G	433A>G	Y105C	POLY
7	7A	c.329-330insA	448-449insA	STOP113	P	6 adenine repeat
7	7B	c.427G>T	546G>T	E143X	P
8	8	c.470-471delCT	589-590delCT	STOP157	P
8	8	c.520delC	639delC	STOP233	P
8	8	c.536A>G	655A>G	Y179C	UV
9	10	c.594-2A>C	IVS9-2A>C	IVS	P
10	10	c.641A>G	760A>G	D214G	UV
11	11A	c.798-799delTT	917-918delTT	STOP285	P
11	11B	c.929delA	1048delA	STOP313	P
11	11B	c.981delAT	1100delAT	STOP328	P
11	11B	c.1018delG	1137delG	STOP340	P
11	11B	c.1067A>G	1186A>G	Q356R	UV
11	11B	c.1082C>G	1201C>G	S361X	P
11	11B	c.1105-1107delGAT	1224-1226delGAT	Asp369delAsn	IFD
11	11C	c.1175del40bp	1294del40bp	STOP396	P
11	11C	c.1287-1288insA	1406-1407insA	STOP435	P
11	11C	c.1335delAA	1454delAA	STOP455	P
11	11C	c.1352C>A	1471C>A	S451X	P
11	11D	c.1423A>T	1542A>T	S475C	UV
11	11D	c.1456T>C	1575T>C	F486L	UV
11	11D	c.1486C>T	1605C>T	R496C	UV
11	11D	c.1504delTTAAA	1623delTTAAA	STOP503	P
11	11D	c.1513insT	1632insT	STOP515	P
11	11D	c.1621C>T	1740C>T	Q541X	P
11	11D	c.1648A>C	1767A>C	N550H	UV
11	11D	c.1687C>T	1806C>T	Q563X	P
11	11D/11E	c.1724A>G	1843A>G	E575G	UV	4 bases from F primer
11	11E	c.1757delC	1876delC	STOP587	P
11	11E	c.1821-1823del4bp	1940-1942del4bp(AAAG)	STOP611	P
11	11E	c.1823-1826del4bp	1942-1945del4bp(AGAA)	STOP610	P
11	11E	c.1874-1877dupTAGT	1993-1996dupTAGT	STOP630	P
11	11E	c.1916T>A	2035T>A	L639X	P
11	11E	c.1961delA	2080delA	STOP700	P	8 adenine repeat
11	11E	c.1961insA	2080insA	STOP672	P	8 adenine repeat
11	11F	c.2019delA	2138delA	STOP700	P
11	11F	c.2068-2071delA	2187-2190delA	STOP700	P
11	11F	c.2071delA	2190delA	R691X	P
11	11F	c.2074delC	2193delC	STOP700	P
11	11F	c.2077G>A	2196G>A	D693N	POLY
11	11F	c.2082C>T	2201C>T	S694S	POLY	Homozygotes distinguishable
11	11F	c.2180C>T	2299C>T	P727L	UV
11	11F	c.2188-2201del14bp	2307-2320del14bp	STOP734	NO RECORD
11	11G	c.2267-2269delG	2386-2388delG	STOP764	P
11	11G	c.2299delA	2418delA	STOP791	P
11	11G	c.2311T>C	2430T>C	L771L	POLY	Homozygotes not distinguishable
11	11G	c.2389G>T	2508G>T	E797X	P
11	11G	c.2411-2412delAG	2530-2531delAG	STOP808	P
11	11G	c.2412G>C	2531G>C	Q804H	UV
11	11G	c.2437G>T	2556G>T	G813X	P
11	11G	c.2475delC	2594delC	STOP845	P
11	11G	c.2477C>A	2596C>A	T826K	UV
11	11H	c.2521C>T	2640C>T	R841W	UV	5 bases from F primer
11	11H	c.2555insT	2674insT	STOP853	P
11	11H	c.2557-2558insA	2676-2677insA	STOP902	P
11	11H	c.2562-2563insGC	2681-2682insGC	STOP893	P
11	11H	c.2611-2612insC	2730-2731insC	STOP902	P
11	11H	c.2612C>T	2731C>T	P871L	POLY	Homozygotes distinguishable
11	11H	c.2612delCinsTT	2731delCinsTT	STOP902	P
11	11H	c.2657-2658delCT	2776-2777delCT	STOP901	P
11	11H	c.2676-2679del4bp	2795-2798del4bp	STOP998	P
11	11H	c.2679-3682delGAAA	2798-2801delGAAA	STOP998	P
11	11H	c.2679delGA	2798delGA	STOP901	P
11	11H	c.2680delAA	2799delAA	STOP901	P
11	11H	c.2681-2682delAA	2800-2801delAA	STOP901	P
11	11H	c.2710G>T	2829G>T	E904X	P
11	11H	c.2713C>T	2832C>T	Q905X	P
11	11H/11I	c.2759T>C	2878T>C	V920A	UV	5 bases from F primer
11	11I	c.2800C>T	2919C>T	Q934X	P
11	11I	c.2863-3867delTCATC	2982-2986delTCATC	STOP968	P
11	11I/11J	c.2885delA	3004-3006delA	STOP999	P	8 bases from R primer / 2 bases from F primer
11	11J	c.2912A>G	3031A>G	H971R	UV
11	11J	c.2963C>A	3082C>A	S988X	P
11	11J	c.3052_3053 insTGAGA	3171-3172insTGAGA	STOP1023	P
11	11J	c.3101A>C	3220A>C	N1034T	UV
11	11J	c.3113A>G	3232A>G	E1038G	POLY	Homozygotes distinguishable
11	11J	c.3119G>A	3238G>A	S1040N	UV
11	11K	c.3194insG	3313insG	STOP1066	P	8 bases from F primer
11	11K	c.3239T>A	3358T>A	L1080X	P
11	11K	c.3256-3257insGA	3375-3376insGA	STOP1087	P
11	11K	c.3296C>T	3415C>T	P1099L	POLY
11	11K	c.3328-3331del4bp	3447-3450del4bp(AAGC)	STOP1115	P
11	11K	c.3331del4bp (CAAG)	3450del4bp(CAAG)	STOP1115	P
11	11K	c.3339T>G	3458T>G	Y1113X	P
11	11K	c.3400G>T	3519G>T	E1134X	P
11	11K	c.3403C>T	3522C>T	Q1135X	P
11	11L	c.3397delAAAinsC	3596delAAAinsC	STOP1163	P
11	11L	c.3463G>C	3582G>C	D1155H	UV
11	11L	c.3481-3491delGAAGATACTAG	3600-3610delGAAGATACTAG	STOP1163	P
11	11L	c.3548A>G	3667A>G	K1183R	NCS	Homozygotes distinguishable
11	11L	c.3598C>T	3717C>T	Q1200X	P
11	11L	c.3607C>T	3726C>T	R1203X	P
11	11L	c.3671-3672insTTCC	3790-3791insTTCC	STOP1234	P
11	11L/11M	c.3700del5bp (GTAAA)	3819del5bp(GTAAA)	STOP1242	P	14 bases from R primer/ 16 bases from F primer
11	11L/11M	c.3706-3707delAA	3825-3826delAA	STOP1242	P	11 bases from R primer
11	11L/11M	c.3708T>G	3827T>G	N1236K	UV	10 bases from R primer
11	11M	c.3755delTGTC	3874delTGTC	STOP1262	P
11	11M	c.3756delGTGTbp	3875delGTGT	STOP1262	P
11	11M	c.3760-3761insT	3879-3880insT	STOP1265	P
11	11M	c.3763delAA	3882delAA	STOP1265	P
11	11N	c.3869-3870delAA	3988-3989delAA	STOP1293	P
11	11N	c.3973delA	4092delA	STOP1335	P
11	11N	c.4035delA	4154delA	STOP1365	P
11	11N	c.4039A>G	4158A>G	R1347G	UV
11	11N	c.4063-4065del4bp	4182-4184del4bp	STOP1364	P
11	11N	c.4065-4068delTCAA	4184-4187delTCAA	STOP1364	P
12	12	c.4155-4156ins10bp	4274-4275ins10bp	STOP1393	P
12	12	c.4185+2del21insA	IVS12+2del21insA	IVS	P
12	12	c.4185+9C>T	IVS12+9C>T	IVS	UV
13	13	c.4204C>T	4323C>T	H1402Y	UV
13	13	c.4264-4266insG	4383-4385insG	STOP1427	P
13	13	c.4308T>C	4427T>C	S1436S	POLY
13	13	c.4327 C>T	4446C>T	R1443X	P
13	13	c.4357+1G>C	IVS13+1G>C	IVS	P	2 bases from R primer
14	14	c.4372-4388del17bp	4491-4507del17bp	STOP1470	P
14	14	c.4399C>T	4518C>T	Q1467X	P
14	14	c.4476+2ins8bp	IVS14+2ins8bp	IVS	UV
15	15	c.4524G>A	4643G>A	W1508X	P
15	15	c.4535G>T	4654G>T	S1512I	POLY
15	15	c.4574delAA	4693delAA	STOP1529	P
15	15	c.4600G>A	4719G>A	V1534M	UV
16	16	c.4689C>G	4808C>G	Y1563X	P
16	16	c.4764delT	4883delT	STOP1600	P
16	16	c.4812A>G	4931A>G	Q1604Q	UV
16	16	c.4837A>G	4956A>G	S1613G	POLY
16	16	c.4837delA	4956delA	STOP1632	P
16	16	c.4936delG	5055delG	STOP1657	P
16	16	c.4956G>A	5075G>A	M1652I	UV
16	16	c.4956G>A Het	5075A>G Het	M1652I	UV
16	16	c.4964del19bp	5083del19bp	STOP1670	P	9 bases from R primer
17	17	c.4991T>C	5110T>C	L1664P	UV
17	17	c.5030del5bp	5149del5bp	STOP1680	P
17	17	c.5074+5C>G	IVS17+5C>G	IVS	UV	1 base from R primer
18	18	c.5095C>T	5214C>T	R1699W	P
18	18	c.5096G>A	5215G>A	R1699Q	UV
18	18	c.5117G>C	5236G>C	G1706A	UV
18	18	c.5123C>A	5242C>A	A1708E	UV
18	18	c.5123C>T	5242C>T	A1708V	P
18	18	c.5135-5137delG	5254-5256delG	STOP1713	P
18	18	c.5154+1G>T	IVS18+1G>T	DEL EXON 18	P
18	18	c.5154+15A>G	IVS18+15A>G	IVS	UV	3 bases from R primer
19	19	c.5158A>G	5277A>G	T1720A	UV
19	19	c.5191+1 G>A	IVS19+1G>A	IVS	P
19	20	c.5192-12G>A	IVS19-12G>A	IVS	PATH-SPLICE VARIANT
20	20	c.5212 G>A	5331G>A	G1738E	UV
20	20	c.5251C>T	5370C>T	R1751X	P
20	20	c.5263insC	5382insC	STOP1829	P
20	20	c.5269dupC	5388dupC	STOP1829	P
20	20	c.5277+1G>A	IVS20+1G>A	IVS	P
21	21	c.5324T>A	5443T>A	M1775K	UV
23	23	c.5408-1G>A	IVS22-1G>A	IVS	P	9 bases from F primer
23	23	c.5444G>A	5563G>A	W1815X	P
23	23	c.5467G>A	5586G>A	A1823T	P	12 bases from R primer
23	23	c.5467+5G>C	IVS23+5G>C	IVS	UV	7 bases from R primer
24	24	c.5503C>T	5622C>T	R1835X	P
24	24	c.5513T>A	5632T>A	V1838E	UV
24	24	c.5534del6(ACCAGT)ins20bp	5653del6(ACCAGT)ins20	STOP1859	P
BRCA2 (239 variants)
EXON	AMPLICON	HGVS NOMENCLATURE	BIC NOMENCLATURE	PROTEIN	CLASSIFICATION	NOTES
2	2	c.26delC	254delC	STOP24	P
2	2	c.53G>A	281G>A	R18H	UV
3	3A	c.68-7T>A	IVS2-7T>A	IVS	UV	10 thymine repeat
3	3A	c.125A>G	353A>G	Y42C	UV
3	3A/3B	c.250C>T	478C>T	Q84X	P
3	3B	c.215delAinsTT	443delAinsTT	STOP100	P	14 bases from R primer
3	3B	c.260-262delCT	488-490delCT	STOP99	P
3	3B	c.314T>G	542T>G	L105X	P
4	4	c.396T>C	624T>A	C132X	P
5	5	c.426-12_8delGTTTT	IVS4-12_8delGTTTT	DEL EXON 5	P
5	5	c.438A>G	666A>G	L146L	POLY
5	5	c.440A>G	668A>G	Q147R	UV
6	6	c.506A>G	734A>G	K169R	UV
6	6	c.516+1G>T	IVS6+1G>T	IVS	P
7	7	c.517-2A>G	IVS6-2A>G	IVS	P
7	7	c.517G>C	745G>C	G173R	UV
7	7	c.539-540insAT	767_768insAT	STOP185	P
7	7	c.574delAT	802delAT	STOP204	P
7	7	c.575T>C	803T>C	M192T	UV
7	7	c.599C>T	827C>T	T200I	UV
7	7	c.631G>C	859G>C	V211L	UV
8	8	c.632-2A>G	IVS7-2A>G	IVS	NO RECORD
8	8	c.632-1G>A	IVS7-1G>A	IVS	P
8	8	c.658_659 delGT	886-887delGT	STOP223	P
8	9	c.682-32A>G	IVS8-32A>G	IVS	POLY
9	9	c.750-755del6bp	978-983del6bp	T251_D252del
9	9	c.755del4bp (ACAG)	983del4bp(ACAG)	STOP275	P
9	9	c.767delC	995delC	STOP276	P
10	10A	c.865A>G	1093A>G	N289H	POLY
10	10A	c.906delC	1134delC	STOP323	P
10	10B	c.1097_1098insT	1325_1326 insT	STOP377	P
10	10C	c.1114C>T	1342C>A	H372N	POLY	Homozygotes distinguishable
10	10C	c.1151C>T	1379C>T	S384F	POLY
10	10C	c.1190insTTAG	1418insTTAG	STOP421	P	10 bases from F primer
10	10C	c.1227G>A	1455G>A	E409E	POLY
10	10C	c.1231delA	1459delA	STOP429	P
10	10C	c.1238delT	1466delT	STOP429	P
10	10C	c.1301delAAAG	1529delAAAG	STOP459	P
10	10C	c.1309delAAAG	1537_1540delAAAG	STOP459	P
10	10C	c.1321insA	1549insA	STOP451	P
10	10C/10D	c.1365A>G	1593A>G	S455S	POLY	1 base from R primer
10	10D	c.1389-1390delAG	1617_1618delAG	STOP466	P
10	10D	c.1395A>C	1623A>C	V465V	POLY
10	10D	c.1514T>C	1742T>C	I505T	POLY
10	10E	c.1689G>A	1917G>A	W563X	P
10	10E	c.1748T>A	1976T>A	L583X	P
10	10F	c.1772_1775delTTTA	2000_2003delTTTA	STOP612	P
10	10F	c.1773_1776delTTAT	2001-2004delTTAT	STOP612	P
10	10F	c.1792A>G	2020A>G	T598A	POLY
10	10F	c.1796-1800delCTTAT	2024_2028delCTTAT	STOP599	P
10	10F	c.1796T>C	2024T>C	F599S	UV
10	10F	c.1813delA	2041delA	STOP613	P
10	10F	c.1813insA	2041insA	STOP615	P
10	10F	c.1842-1843insT	2070_2071insT	STOP615	P
10	10F	c.1909+12delT	IVS10+12delT	IVS	UV	11 thymine repeat
11	11A	c.1938C>T	2166C>T	S646S	POLY
11	11B	c.2229T>C	2457T>C	H743H	POLY
11	11C	c.2391G>A	2619G>A	L797L	POLY	7 bases from F primer
11	11C	c.2409 T>G	2637T>G	Y803X	P
11	11C	c.2537C>G	2765C>G	S846X	P
11	11C/11C2	c.2606C>T	2834C>T	S869L	UV
11	11C2	c.2754C>T	2982C>T	N918N	POLY
11	11C2	c.2760delC	2988delC	STOP959	P
11	11C2	c.2803G>A	3031G>A	D935N	POLY
11	11C2	c.2805-2808del4bp(TAAA)	3033-3036del4bp(TAAA)	STOP959	P
11	11C2	c.2806-2808del4bp(AAAC)	3034-3036del4bp(AAAC)	STOP959	P
11	11C2	c.2808-2811del4bp(ACAA)	3036-3039del4bp(ACAA)	STOP958	P
11	11C2/11D	c.2830A>C	3058A>T	K944X	P	11 bases from R primer/ 5 bases from F primer/ 6 adenine repeat
11	11D	c.2957-2958insA	3185-3186insA	STOP987	P	7 adenine repeat
11	11D	c.2971A>G	3199A>G	N991D	POLY
11	11E	c.3007-3009del3bp	3235-3237del3bp	H1003del		12 bases from F primer
11	11E	c.3103G>T	3331G>T	E1035X	P
11	11E	c.3158T>G	3386T>G	L1053X	P
11	11E	c.3160-3163delGATA	3388-3391delGATA	STOP1058	P
11	11F	c.3396A>G	3624A>G	K1132K	POLY	Homozygotes distinguishable
11	11F	c.3515C>T	3743C>T	S1172L	UV
11	11G1	c.3680delTG	3908delTG	STOP1231	P
11	11G1	c.3744-3747delTGAG	3972_3975delTGAG	STOP1257	P
11	11G2	c.3785C>G	4013C>G	S1262X	P	14 bases from F primer
11	11G2	c.3793T>A	4021T>A	C1265S
11	11G2	c.3807T>C	4035T>C	V1269V	SYN	Homozygotes distinguishable
11	11G2	c.3847delGT	4075delGT	STOP1283	P
11	11G2	c.3879-3880insA	4107_4108insA	STOP1297
11	11G2	c.4054G>A	4282G>A	D1352N	UV
11	11H	c.4068G>A	4296G>A	L1356L	UV
11	11H	c.4076delC	4304delC	STOP1373	P
11	11H	c.4137-4141delGATTA	4365_4369delGATTA	STOP1400	P
11	11H	c.4163C>A	4391C>A	T1388N	UV
11	11H	c.4163delCTinsA	4391delCTinsA	STOP1409	P	6 thymine repeat
11	11H	c.4169delT	4397delT	STOP1409	P	6 thymine repeat
11	11H	c.4189G>A	4417G>A	E1397K	UV	7 bases from R primer
11	11I/11ISHORT	c.4258G>T	4486G>T	D1420Y	POLY
11	11I/11ISHORT	c.4284insT	4512insT	STOP1437	P	10 bases from R primer/ 6 thymine repeat
11	11I	c.4398_4402del5bp (ACATT)	4626_4630del5bp(ACATT)	STOP1467	P
11	11I	c.4473-4478del6bp	4701-4706del6bp	K1492_E1493del
11	11I	c.4474-4476delAA	4702-4704delAA	STOP1512
11	11I	c.4478delAAAG	4706-4709delAAAG	STOP1502	P
11	11I	c.4609G>A	4837G>A	E1537K	NO RECORD
11	11J1	c.4638delT	4866delT	STOP1567	P
11	11J1	c.4699C>T	4927C>T	L1567L
11	11J1	c.4712-4713delAG	4940_4941delAG	STOP1573	P
11	11J1	c.4741delGinsAA	4969delGinsAA	STOP1584		15 bases from R primer
11	11J3	c.5070A>C	5298A>C	K1690N	UV
11	11J3	c.5073-5074insA	5301_5302insA	STOP1694	P
11	11J3	c.5130-5133del4bp	5358_5361del4bp(TGTA)	STOP1710	P
11	11J3	c.5141-5144delATTT	5369_5372delATTT	STOP1723	P
11	11J3/11K1	c.5199C>T	5427C>T	S1733S	POLY	4 bases from R primer/ 8 bases from F primer
11	11K1	c.5217delTTTAAGT	5445delTTTAAGT	STOP1739	P
11	11K1	c.5238insT	5466insT	STOP1747	P
11	11K1	c.5278T>G	5506T>G	S1760A	UV
11	11K1	c.5279C>G	5507C>G	S1760X	P
11	11K1	c.5286T>A	5514T>A	Y1762X	P
11	11K1	c.5319G>A	5547G>A	E1773E	SYN
11	11K1/11K2	c.5344C>T	5572C>T	Q1782X	P	9 bases from R primer/ 3 bases from F primer
11	11K1/11K2	c.5350delAA	5578delAA	STOP1785	P	2 bases from R primer/ 9 bases from F primer/ 7 adenine repeat
11	11K2	c.5410delGT	5638delGT	STOP1805	P
11	11L	c.5575del4bp	5803del4bp(ATTA)	STOP1862	P
11	11L	c.5576-5579delTTAA	5804_5807delTTAA	STOP1862	P
11	11L	c.5583delA	5811delA	V1862X		6 adenine repeat
11	11L	c.5638-5641del4bp	5866-5869del4bp	STOP1907
11	11L	c.5641-5644delAAAT	5869_5872delAAAT	STOP1907	P
11	11L	c.5644C>A	5873C>A	S1882X	P
11	11L	c.5682C>G	5910C>G	Y1894X	P
11	11L	c.5714A>G	5942A>G	H1905R	UV
11	11L	c.5718-5722del2bp	5946-5950del2bp(CT)	STOP1909	P
11	11L	c.5722-5723delCT	5950_5951delCT	STOP1909	P
11	11L	c.5744T>C	5972T>C	M1915T	UV
11	11M	c.5796-5797delTA	6024_6025delTA	STOP1943	P
11	11M	c.5897A>G	6125A>G	H1966R	NO RECORD
11	11M	c.5909C>A	6137C>A	S1970X	P
11	11M	c.5945G>C	6173G>C	S1982T	NO RECORD
11	11M	c.5946delT	6174delT	STOP2003	P
11	11N	c.6065C>G	6293C>G	S2022X	P
11	11N	c.6079-6080insA	6307_6308insA	STOP2048	P
11	11N	c.6100C>T	6328C>T	R2034C	UV
11	11N	c.6172T>A	6400T>A	F2058I	NO RECORD
11	11O	c.6240-6241insA	6468-6469insA	STOP2084	P
11	11O	c.6275_6276 delTT	6503delTT	STOP2098	P
11	11O	c.6322C>T	6550C>T	R2108C
11	11O	c.6402-6405delTAACT	6630_6634delTAACT	STOP2138	P
11	11O	c.6405delCTTAA	6633delCTTAA	STOP2138	P
11	11P	c.6468-6469delTC	6696_6697delTC	STOP2174	P
11	11P	c.6486delACAA	6714-6717delACAA	STOP2166	P
11	11P	c.6535-6536insA	6763_6764insA	STOP2188	P
11	11P	c.6591delTG	6819delTG	STOP2201	P
11	11P	c.6626-6627delTA	6854_6855delTA	STOP2223	P
11	11P	c.6643delT	6871delT	STOP2228	P
11	11P	c.6675A>G	6903A>G	T2225T
11	11Q	c.6743-6755delATGCCACACATTC	6971_6983delATGCCACACATTC	STOP2275	P
11	11Q	c.6821G>T	7049G>T	G2274V
13	13	c.6944-6947del4bp	7172_7175del4bp(TAAA)	STOP2326	P
13	13	c.6952C>T	7180C>T	R2318X	P
13	13	c.6953G>A	7181G>A	R2318Q	UV
13	13	c.7007G>A	7235G>A	R2336H	P
14	14A	c.7069-7070delCT	7297-7298delCT	STOP2358	P
14	14A	c.7133C>G	7361C>G	S2378X	P
14	14A	c.7177insA	7405insA	STOP2411	P
14	14A	c.7178insA	7406insA	STOP2411	P
14	14B	c.7224-7227del	7452-7453del	STOP2467	P
14	14B	c.7242A>G	7470A>G	S2414S	POLY
14	14B	c.7336A>G	7564A>G	K2446E	UV	5 adenine repeat
14	14B	c.7360delA	7588delA	STOP2468	P
14	14B	c.7379-7382delACAA	7607-7610delACAA	STOP2467	P
14	14B	c.7403insG	7631insG	STOP2474	P
14	14B	c.7415A>G	7643A>C	K2472T	UV
15	15	c.7480 C>T	7708C>T	R2494X	P
15	15	c.7505G>A	7733G>A	R2502H	UV
15	15	c.7506C>A	7734C>A	R2502R	POLY
15	15	c.7521A>G	7749A>G	P2507P
15	15	c.7544C>T	7772C>T	T2515I	POLY
15	15	c.7558C>T	7786C>T	R2520X	P
16	16	c.7663-7668insA	7891_7896insA	K2555_N2556del
16	16	c.7667-7668insA	7895_7896insA	STOP2565	P
16	16	c.7757G>A	7985G>A	W2586X	P
16	16	c.7762_7764 delATAinsTT	7990del3ins2(delATAinsTT)	STOP2647	P
17	17	c.7806-1G>T	IVS16-1G>T	IVS	P
17	17	c.7806-7807insAG	8034_8035insAG	STOP2648	P	3 bases from F primer
17	17	c.7878G>A	8106G>A	W2626X	P
17	17	c.7884-7885insA	8112_8113insA	STOP2640	P
18	18A	c.8205-1G>C	IVS17-1G>C	IVS	P
18	18A	c.7980T>G	8208T>G	Y2660X	P
18	18A	c.7988A>T	8216A>T	E2663V	UV
18	18A	c.7994A>G	8222A>G	D2665G	POLY
18	18A	c.8009C>T	8237C>T	S2670L	UV
18	18A	c.8067delT	8295delT	STOP2693	P
18	18A	c.8084C>G	8312C>G	S2695X	P
18	18A	c.8149G>T	8377G>T	A2717S	POLY	16 bases from R primer
18	18B	c.8167G>A	8395G>C	D2723H	UV	7 bases from F primer
18	18B	c.8168A>C	8396A>C	D2723A	UV	8 bases from F primer
18	18B	c.8182G>A	8410G>A	V2728I	POLY
18	18B	c.8215G>A	8443G>A	V2739I	NO RECORD
18	18B	c.8247-8248delGA	8475_8476delGA	STOP2762	P
18	18B	c.8297delC	8525delC	STOP2776	P
18	18B	c.8308G>A	8536G>A	A2770T	NO RECORD
18	18B	c.8432+1G>A	IVS18+1G>A	IVS	P	12 bases from R primer
19	19	c.8486A>G	8714A>G	DEL EXON 19	P	6 bases from R primer
19	19	c.8715+1G>A	IVS19+1G>A	IVS	P	4 bases from R primer
20	20	c.8561insA	8789insA	Y2854X	P
20	20	c.8567A>C	8795A>C	E2856A	POLY
20	20	c.8573A>G	8801A>G	Q2858R	UV
20	20	c.8575delC	8803delC	STOP2862	P
20	20	c.8585insT	8813insT	STOP2868	P
20	20	c.8620G>T	8848G>T	E2874X	P
20	20	c.8860+1G>A	IVS20+1G>A	IVS	NO RECORD	9 bases from R primer
21	21	c.8734G>A	8962G>A	A2912T	NO RECORD
22	22	c.8850G>T	9078G>T	K2950N	UV
22	22	c.8851G>A	9079G>A	A2951T	POLY
22	22	c.8904delC	9132delC	STOP2975	P
22	22	c.8905G>A	9133G>A	V2969M	UV
22	22	c.8918G>A	9146G>A	R2973H	UV
22	22	c.8933C>A	9161C>A	S2978X	P
23	23	c.8991T>G	9219T>G	Y2997X	P
23	23	c.9038C>T	9266C>T	T3013I	POLY
23	23	c.9089C>T	9317C>T	T3030I
23	23	c.9097_9098insA	9325_9326insA	STOP3042	P	8 adenine repeat
23	23	c.9104A>G	9332A>G	Y3035C	UV
23	23	c.9117G>A	9345G>A	P3039P	PATH-SPLICE VARIANT
23	23	c.9345+1G>A	IVS23+1G>A	IVS	P
24	24	c.9154C>T	9382C>T	R3052W	UV
24	24	c.9196C>T	9424C>T	Q3066X	P
25	25	c.9485-16T>C	IVS24-16T>C	IVS	UV	2 bases from F primer/ 8 thymine repeat
25	25	c.9485-15T>C	IVS24-15T>C	IVS	UV	3 bases from F primer/ 8 thymine repeat
25	25	c.9267-9269insT	9495-9497insT	STOP3110	P
25	25	c.9276T>G	9504T>G	Y3092X	P
25	25	c.9292T>C	9520T>C	Y3098H	UV
25	25	c.9294 C>G	9522C>G	Y3098X	P
25	25	c.9317G>A	9545G>A	W3106X	P
25	25	c.9364G>A	9592G>A	A3122T	NO RECORD
25	25	c.9382C>T	9610C>T	R3128X	P
25	25	c.9435delGT	9663delGT	STOP3148	P
25	25	c.9497insT	9725insT	E3167X	P
25	25	c.9729+3A>T	IVS25+3A>T	IVS	UV	12 bases from R primer
27	27B	c.9924C>G	10152C>G	Y3308X	P
27	27B	c.9976A>T	10204A>T	K3326X	POLY
27	27B	c.10095delCins11	10323delCins11	STOP3369	P
27	27B	c.10110G>A	10338G>A	R3370R	UV	5 bases from R primer
27	27B	c.10188T>C	10416T>C	S3396S	NO RECORD
27	27C	c.10234A>G	10462A>G	I3412V	UV
3'UTR	27C	c.10362A>C	10590A>C	3'UTR	POLY	Homozygotes distinguishable
